# Supplementary material for: Surface Waters and Urban Brown Rats as Potential Sources of Human-Infective Cryptosporidium and Giardia in Vienna, Austria
Source: Microorganisms. 2021 Jul 27;9(8):1596. doi: 10.3390/microorganisms9081596 (PMC8400309; doi:10.3390/microorganisms9081596)
Supplement: Supplementary file 1 [file microorganisms-09-01596-s001.zip]

Archive with 2 entries (2 files):
- Supplement_mat_TableS2_S3.pdf
- Supplement_material_TableS1.xlsx
