# Supplementary material for: Surface Waters and Urban Brown Rats as Potential Sources of Human-Infective Cryptosporidium and Giardia in Vienna, Austria
Source: Microorganisms. 2021 Jul 27;9(8):1596. doi: 10.3390/microorganisms9081596 (PMC8400309; doi:10.3390/microorganisms9081596)
Supplement: Supplementary file 1 [file microorganisms-09-01596-s001.zip › Supplement_material_TableS1.xlsx]

## Sheet: Sheet1
Surface waters and urban brown rats as bioindicators for human-infective Cryptosporidium and Giardia in Vienna, Austria
Silvia Cervero-Aragó*1,2; Amélie Desvars-Larrive3,4,5; Gerhard Lindner1,2; Regina Sommer1,2; Julia Walochnik6
# Correspondence: Silvia Cervero-Aragó					Affiliations: Institute for Hygiene and Applied Immunology, Medical University of Vienna, Vienna, Austria; Interuniversity Cooperation Centre Water & Health
					E-mail: silvia.cerveroarago@meduniwien.ac.at
Supplementary Material
Table S1. Dataset: characteristics of the rats (Rattus norvegicus) captured for this study, Vienna, Austria, 6 March 2017 - 20 June 2017
ratID	capture_place	capture_date	trap_ID	lat	long	elevation	body_mass	lenght_nose_anus	sex	testes_position	seminal_vesicules	teats	uterus	Cryptosporidium	Sequence Genbank	Eimeria	Sequence Genbank	Giardia	Sequence Genbank	Building	Green	Roads	Water
AD31	Danube Canal	2017-03-06	10	48.22626687	16.36575974	168.596	381.5	249	Male	scrotal	developed	NA	NA							31.1	26.8	27.9	14.2
AD32	Danube Canal	2017-03-06	4	48.22680926	16.36497368	177.247	408.9	240	Female	NA	NA	proeminent	elongated+wide+very thin wall+placental scars							30.6	23.6	31.9	13.8
AD33	Danube Canal	2017-03-06	4	48.22680926	16.36497368	177.247	277.9	224	Male	scrotal	developed	NA	NA							30.6	23.5	32	13.8
AD34	Danube Canal	2017-03-07	7	48.22673165	16.36497385	168.355	153.5	188	Female	NA	NA	barely visible	thin(like a sting)+distinct blood supply							30.9	23.8	31.4	13.9
AD35	Danube Canal	2017-03-07	12	48.22628858	16.3656931	166.913	100.5	152	Male	partially descended	undeveloped	NA	NA							31	26.6	28.2	14.2
AD36	Danube Canal	2017-03-07	6	48.22673165	16.36497385	167.394	162.4	188	Male	scrotal	undeveloped	NA	NA							30.8	23.8	31.5	13.9
AD37	Danube Canal	2017-03-07	2	48.22679518	16.36506488	177.247	209.7	194	Female	NA	NA	barely visible	thin(like a sting)+distinct blood supply							30.8	23.9	31.4	13.9
AD38	Danube Canal	2017-03-07	48	48.22264773	16.36737912	167.634	211.8	214	Male	scrotal	developed	NA	NA					Giardia Ass. G	MZ322740	28.8	30.4	23.8	17
AD39	Danube Canal	2017-03-07	35	48.22414348	16.36714761	169.076	211.4	190	Female	NA	NA	barely visible	elongated+wide+very thin wall+placental scars	Cryptosporidium rat genotype I/IV	MZ314966					27	31.5	24.3	17.2
AD40	Danube Canal	2017-03-14	11	48.22588382	16.36578363	76.791	307.8	225	Female	NA	NA	visible	with embryos	Cryptosporidium spp. environmental	MZ314971			Giardia Ass. G	MZ322741	31.4	27.9	26	14.7
AD41	Danube Canal	2017-03-14	11	48.22588382	16.36578363	76.791	192	215	Male	partially descended	developed	NA	NA							31.4	27.9	26	14.7
AD42	Danube Canal	2017-03-14	8	48.22634214	16.36518759	78.713	89	156	Female	NA	NA	barely visible	very thin+indistinct blood supply			Eimeria caviae/alorani	MZ314986			31.4	25.5	29	14.1
AD43	Danube Canal	2017-03-14	13	48.22584803	16.36605453	77.992	191.2	190	Male	abdominal	undeveloped	NA	NA			Eimeria caviae/alorani	MZ314987	positive, no successfully sequenced		31.6	28.3	25.3	14.8
AD44	Danube Canal	2017-03-14	7	48.2263439	16.36516068	77.752	365	244	Female	NA	NA	visible	elongated+wide+very thin wall+placental scars	Cryptosporidium occultus	MZ314975			Giardia Ass. A (II)	MZ322751	31.4	25.5	29	14.1
AD45	Danube Canal	2017-03-14	9	48.2263149	16.36520771	77.031	281	205	Male	partially descended	developed	NA	NA	Cryptosporidium spp. environmental	MZ314972			positive, no successfully sequenced		31.5	25.7	28.7	14.1
AD46	Danube Canal	2017-03-14	25	48.22576169	16.366179	76.31	271	290	Male	abdominal	developed	NA	NA	Cryptosporidium spp. environmental	MZ314973			Giardia Ass. G	MZ322742	31.5	28.9	24.5	15
AD47	Danube Canal	2017-03-14	6	48.22637517	16.36510335	77.992	294.4	210	Female	NA	NA	visible	with embryos					positive, no successfully sequenced		31.3	25.3	29.4	14
AD48	Danube Canal	2017-03-14	2	48.2264097	16.3650285	78.713	124.8	150	Female	NA	NA	barely visible	very thin+indistinct blood supply			Eimeria caviae/alorani	MZ314988			31.3	25	29.7	14
AD49	Danube Canal	2017-03-14	4	48.22632152	16.36507091	79.194	383.6	220	Male	scrotal	developed	NA	NA			Eimeria ferrisi	MZ314991			31.4	25.4	29.1	14
AD50	Danube Canal	2017-03-21	27	48.22626897	16.36581623	152.974	152.9	180	Female	NA	NA	barely visible	very thin+indistinct blood supply	Cryptosporidium rat genotype I/IV	MZ314967			positive, no successfully sequenced		31.1	27	27.7	14.3
AD51	Danube Canal	2017-03-28	19	48.22632194	16.36561004	162.828	44.8	113	Male	partially descended	undeveloped	NA	NA	positive, no successfully sequenced						31.1	26.4	28.3	14.2
AD52	Danube Canal	2017-03-28	20	48.22629814	16.36571012	163.308	45.8	122	Male	abdominal	undeveloped	NA	NA					Giardia Ass. A (I)	MZ322743	31	26.7	28.1	14.2
AD54	Danube Canal	2017-03-28	13	48.2266174	16.36498919	158.502	392.3	237	Male	scrotal	developed	NA	NA	Cryptosporidium rat genotype I/IV	MZ314968					31.7	23.2	32	13.1
AD55	Karlsplatz	2017-04-04	21	48.20000419	16.37004943	143.361	91.4	155	Female	NA	NA	barely visible	very thin+indistinct blood supply							31.1	24.3	30.8	13.9
AD56	Karlsplatz	2017-04-04	32	48.199417	16.36926	148.098	87.3	146	Female	NA	NA	barely visible	very thin+indistinct blood supply			Eimeria ferrisi	MZ314992	Giardia Ass. A (I)	MZ322744	34.7	31.4	33.9	0
AD57	Karlsplatz	2017-04-04	33	48.199442	16.369458	149.617	340.4	233	Male	scrotal	developed	NA	NA	positive, no successfully sequenced						39.7	26.7	33.6	0
AD58	Karlsplatz	2017-04-04	26	48.19998541	16.37029602	148.648	103.9	150	Female	NA	NA	barely visible	very thin+indistinct blood supply	Cryptosporidium rat genotype I/IV	MZ314969					39.6	28.4	32.1	0
AD59	Karlsplatz	2017-04-11	14	48.19853576	16.37260943	159.223	134.2	169	Female	NA	NA	visible	thin(like a sting)+distinct blood supply	Cryptosporidium rat genotype I/IV	MZ314970					33.8	32.9	33.3	0
AD61	Danube Canal	2017-04-12	10	48.226444	16.365488	184.191	49	123	Female	NA	NA	barely visible	very thin+indistinct blood supply					Giardia Ass. A (I)	MZ322745	44.9	22.8	32.3	0
AD62	Danube Canal	2017-04-12	22	48.225747	16.366289	174.29	80	142	Male	partially descended	undeveloped	NA	NA	Cryptosporidium spp. environmental	MZ314974					31.6	28.6	24.9	14.9
AD63	Danube Canal	2017-04-12	21	48.225716	16.366466	175.052	70.7	138	Female	NA	NA	barely visible	very thin+indistinct blood supply	positive, no successfully sequenced				Giardia Ass. A (I)	MZ322746	31.6	25.7	28.6	14.1
AD64	Danube Canal	2017-04-12	24	48.226011	16.366104	175.38	303.2	219	Female	NA	NA	visible	with embryos							31.3	29.2	24.5	15.1
AD66	Danube Canal	2017-05-02	4	48.227165	16.364606	184.885	61.5	130	Male	abdominal	undeveloped	NA	NA			Eimeria caviae/alorani	MZ314989	positive, no successfully sequenced		31	29.8	23.7	15.5
AD67	Danube Canal	2017-05-02	17	48.225584	16.366585	180.838	94.2	158	Male	scrotal	undeveloped	NA	NA			Eimeria caviae/alorani	MZ314990	Giardia Ass. A (I)	MZ322747	31.4	28	25.8	14.7
AD68	Danube Canal	2017-05-02	28	48.225964	16.366048	179.085	296.5	223	Male	scrotal	developed	NA	NA					Giardia Ass. A (I)	MZ322748	29	21.4	36.1	13.5
AD69	Danube Canal	2017-05-02	11	48.226464	16.36546	183.587	121.8	153	Female	NA	NA	barely visible	very thin+indistinct blood supply							29.2	22.1	34.8	14
AD70	Danube Canal	2017-05-02	12	48.226369	16.365545	182.988	120.4	157	Male	partially descended	undeveloped	NA	NA					Giardia Ass. A (I)	MZ322749	30.8	30.9	22.1	16.2
AD71	Karlsplatz	2017-05-03	14	48.198743	16.372585	193.915	210.9	214	Male	scrotal	developed	NA	NA					Giardia Ass. A (I)	MZ322750	31.5	28.1	25.6	14.8
AD72	Karlsplatz	2017-05-03	20	48.198858	16.37245	190.753	90.3	160	Male	partially descended	undeveloped	NA	NA							31.4	25.6	28.9	14.1
AD73	Danube Canal	2017-05-23	1	48.227189	16.364448	187.7	283.7	225	Male	scrotal	developed	NA	NA							31.4	26.1	28.4	14.1
AD74	Karlsplatz	2017-06-06	12	48.198564	16.372588	175.761	55.6	132	Female	NA	NA	barely visible	very thin+indistinct blood supply							43.6	22.9	33.6	0
AD76	Karlsplatz	2017-06-06	11	48.198652	16.372333	176.126	292.7	228	Male	scrotal	developed	NA	NA							43	24.6	32.5	0
AD77	Danube Canal	2017-06-13	2	48.22726	16.364494	162.281	41.5	120	Male	abdominal	undeveloped	NA	NA							29	21.7	35.4	13.9
AD78	Danube Canal	2017-06-13	6	48.227164	16.364558	160.881	43.4	111	Female	NA	NA	barely visible	very thin+indistinct blood supply							44.4	22.6	33	0
AD79	Danube Canal	2017-06-13	5	48.227162	16.364524	159.962	57.8	136	Male	abdominal	undeveloped	NA	NA							43.9	22.6	33.5	0
AD80	Danube Canal	2017-06-13	4	48.227138	16.364553	160.968	46	119	Female	NA	NA	barely visible	very thin+indistinct blood supply							44.8	24	31.2	0
AD81	Karlsplatz	2017-06-14	13	48.19859	16.37257	163.728	85.8	143	Male	partially descended	undeveloped	NA	NA							29	21.6	35.6	13.9
AD82	Karlsplatz	2017-06-14	17	48.19876	16.37251	162.173	108.4	166	Female	NA	NA	barely visible	very thin+indistinct blood supply							29.2	21.9	35	13.9
AD83	Danube Canal	2017-06-20	2	48.227073	16.364365	122.353	41.5	117	Male	abdominal	undeveloped	NA	NA							29.2	21.8	35.1	13.9
AD84	Danube Canal	2017-06-20	3	48.227052	16.364371	122.95	60.3	132	Male	abdominal	undeveloped	NA	NA							29.2	22	34.9	13.9
																				43.7	22.6	33.7	0
																				43.5	23.6	33	0
																				29.2	21.9	35	13.9
																				29.2	22.1	34.8	13.9
